# Supplementary material for: First-Principles Study on Mechanical and Optical Behavior of Plutonium Oxide under Typical Structural Phases and Vacancy Defects
Source: Materials (Basel). 2022 Nov 4;15(21):7785. doi: 10.3390/ma15217785 (PMC9656257; doi:10.3390/ma15217785)
Supplement: Supplementary file 1 [file materials-15-07785-s001.zip]

Archive with 1 entries (1 files):
- materials-1996006-supplementary.pdf
